# Supplementary material for: Vaccine Take of RV3-BB Rotavirus Vaccine Observed in Indonesian Infants Regardless of HBGA Status
Source: J Infect Dis. 2023 Aug 18;229(4):1010–8. doi: 10.1093/infdis/jiad351 (PMC11011179; doi:10.1093/infdis/jiad351)
Supplement: jiad351_Supplementary_Data [file jiad351_supplementary_data.zip]

Archive with 4 entries (4 files):
- JID-77524_DONATO_Supplementary Table S2.docx
- JID-77524_DONATO_Supplementary Table S3.docx
- JID-77524_DONATO_Supplementary Table S4.docx
- JID-77524_DONATO_Supplementary Table S1.docx
